# Supplementary material for: Kinetics of Catalyst-Free and Position-Controlled Low-Pressure Chemical Vapor Deposition Growth of VO2 Nanowire Arrays on Nanoimprinted Si Substrates
Source: Materials (Basel). 2022 Nov 7;15(21):7863. doi: 10.3390/ma15217863 (PMC9656171; doi:10.3390/ma15217863)
Supplement: Supplementary file 1 [file materials-15-07863-s001.zip]

Archive with 1 entries (1 files):
- materials-1985872-supplementary.pdf
